# Supplementary material for: Increased Safety Behavior and COVID-19-Related Fear in Adults with Cystic Fibrosis during the Pandemic
Source: Healthcare (Basel). 2022 May 6;10(5):858. doi: 10.3390/healthcare10050858 (PMC9142094; doi:10.3390/healthcare10050858)
Supplement: Supplementary file 1 [file healthcare-10-00858-s001.zip]

Archive with 1 entries (1 files):
- healthcare-1682072-supplementary.pdf
